# Supplementary material for: Predictors of telehealth use after the Minnesota Telehealth Act: analysis using the Minnesota All Payer Claims Database
Source: Health Aff Sch. 2024 Aug 16;2(8):qxae100. doi: 10.1093/haschl/qxae100 (PMC11350286; doi:10.1093/haschl/qxae100)
Supplement: qxae100_Supplementary_Data [file qxae100_supplementary_data.zip]

Archive with 2 entries (2 files):
- coi_disclosure_combined.docx
- HAS_telehealth_appendices_Revised_clean.docx
